# Supplementary material for: Muscle Sonography in Inclusion Body Myositis: A Systematic Review and Meta-Analysis of 944 Measurements
Source: Cells. 2022 Feb 9;11(4):600. doi: 10.3390/cells11040600 (PMC8869828; doi:10.3390/cells11040600)
Supplement: Supplementary file 1 [file cells-11-00600-s001.zip]

Archive with 1 entries (1 files):
- cells-1542491-supplementary.pdf
